# Supplementary material for: Genetic Diversity Analysis of Soybean Collection Using Simple Sequence Repeat Markers
Source: Plants (Basel). 2023 Sep 30;12(19):3445. doi: 10.3390/plants12193445 (PMC10575313; doi:10.3390/plants12193445)
Supplement: Supplementary file 1 [file plants-12-03445-s001.zip]

Archive with 4 entries (4 files):
- Figure S1. Localization of 25 SSR markers associated with plant height.png
- Figure S2. Identification steps for 19 Kazakhstan soybean accessions based on analysis of SSRs.png
- Figure S3. Fragment of electropherogram of PCR amplification products obtained with primer Satt440.png
- Supplemental tables S1-S6.xlsx
