# Supplementary material for: Genetic Diversity Analysis of Soybean Collection Using Simple Sequence Repeat Markers
Source: Plants (Basel). 2023 Sep 30;12(19):3445. doi: 10.3390/plants12193445 (PMC10575313; doi:10.3390/plants12193445)
Supplement: Supplementary file 1 [file plants-12-03445-s001.zip › Supplemental tables S1-S6.xlsx]

## Sheet: Supplemental table 1
Table S1: The list of simple sequence repeat (SSR) markers associated with plant height (PH) arranged according to their chromosomal positions.
SSR marker	Reference	Chr	Forward sequence	Reverse sequence	Motif	Ta, ◦C
			5' – 3'	5' – 3'
Satt428	[27]	2	GCGTTGTGCTTAACTGGTTGATTT	GCGGACCAGCTAGTTTTTAATGTG	(TAT)20	56
Satt600	[28]	2	GCGCAGGAAAAAAAAACGCTTTTATT	GCGCAATCCACTAGGTGTTAAT	(TTA)15(TTG)18	56
Satt387	[29]	3	GCGTTACGTTTCACTATTTATTTAACAT	GCGGCAGGCTAGCTACATCAAGAG	(AAT)10	56
Satt307	[30,31]	6	GCGCTGGCCTTTAGAAC	GCGTTGTAGGAAATTTGAGTAGTAAG	(TTA)13	56
Satt371	[32]	6	TGCAAACTAACTGGATTCACTCA	GAGATCCCGAAATTTTAGTGTAACA	(TAA)11	62
Satt460	[33]	6	GCGCGATGGGCTGTTGGTTTTTAT	GCGCATACGATTTGGCATTTTTCTATTG	(AAT)8t(ATA)17	56
Satt489	[34,35,36]	6	GCGTGTGCTTGCTTCTCTTAGACTGACT	GCGTACTACTTACCCTGTTTGTCTAAAA	(AAT)8(AAC)8aataaa(AAT)23	59
Satt557	[37]	6	GCGGGATCCACCATGTAATATGTG	GCGCACTAACCCTTTATTGAA	(AAT)17(GAT)4	59
Satt150	[38,35,39]	7	AAGCTTGAGGTTATTCGAAAATGAC	TGCCATCAGGTTGTGTAAGTGT	(ATA)20	59
Satt308	[38]	7	GCGTTAAGGTTGGCAGGGTGGAAGTG	GCGCAGCTTTATACAAAAATCAACAA	(TTA)22	56
Satt567	[36,37]	7	GGCTAACCCGCTCTATGT	GGGCCATGCACCTGCTACT	(TAA)13	53
Satt153	[40]	10	GGGTTATATCAGTTTTTCTTTTTGTT	CCATCCTCGTTAGCATCTAT	(TTG)4	59
Satt243	[34]	10	GCGCATTGCACATTAGGTTTTCTGTT	GCGGTAAGATCACGCCATTATTTAAGA	(TAT)17	62
Satt197	[27,30,41]	11	CACTGCTTTTTCCCCTCTCT	AAGATACCCCCAACATTATTTGTAA	(ATT)20	56
Satt509	[27,41]	11	GCGCTACCGTGTGGTGGTGTGCTACCT	GCGCAAGTGGCCAGCTCATCTATT	(ATA)31	56
Satt335	[42,30]	13	CAAGCTCAAGCCTCACACAT	TGACCAGAGTCCAAAGTTCATC	(TCT)4	56
Satt263	[41]	15	CACCCAATCATGATAGCATTTTAT	CTCATGGAATTGTCTTTCAGTTTC	(TTA)19	56
Satt244	[27]	16	GCGCCCCATATGTTTAAATTATATGGAG	GCGATGGGGATATTTTCTTTATTATCAG	(AAT)27	59
Satt547	[27,43]	16	GCGCTATCCGATCCATATGTG	TGATTTCGCTAGGTAAAATCA	(CAT)4(TAT)17	53
Sat_308	[38]	18	GCGTTGGCAATTCAGGATATATTTAAGATTT	GCGGCTGCGTTTTTATTCAAACTTGTT	(AT)19	62
Satt288	[27]	18	GCGGGGTGATTTAGTGTTTGACACCT	GCGCTTATAATTAAGAGCAAAAGAAG	(TAA)17	62
Satt309	[34]	18	GCGCCTTCAAATTGGCGTCTT	GCGCCTTAAATAAAACCCGAAACT	(ATA)13	53
Satt324	[34,38]	18	GTTCCCAGGTCCCACCATCTATG	GCGTTTCTTTTATACCTTCAAG	(TTA)20	56
Satt440	[44]	20	TGAGAACGTTTGAAAAGAGAT	GAAGAGATTAAGCATAAAGAATACTT	(AAT)14	53
Sct_189	[27]	20	CTTTTCCTGGCAATGAT	AAAATCGCAAAACCTTAGT	(TC)17	56
Note: Chr—chromosome, Ta—primer annealing temperature

## Sheet: Supplemental table 2
Table S2: Physical positions of used in this study 25SSR markers in the soybean genome
SSS marker	Chr	Position	Genome position	Gene name	Gene annotation	Known QTLs from Soybase.org
Satt428	2	17770710-17770951	intron	Glyma.02g159800*	Uncharacterized protein	Plant height 26-9
Satt600	2	29355267-29355465	intron	Glyma.02g177200*	WAT1-related protein	Plant height 33-3, 34-3
Satt387	3	34554705-34554909	intron	Glyma.03g130700*	ARGOS-like protein	Plant height 17-5
Satt307	6	46820673-46820834	intron	Glyma.06g277000*	COI1 F-box domain-containing protein	Plant height 20-3, 38-1
Satt371	6	49759893-49760138	intron	Glyma.06g308900*	Axial regulator YABBY 2	Plant height 27-1
Satt460	6	44049891-44050041	intron	Glyma.06g257500*	Receptor-like serine/threonine-protein kinase	Plant height 31-1
Satt489	6	23848501-23848757	CDS	Glyma.06g218800	Uncharacterized protein	Plant height 10-1, 13-2, 23-2
Satt557	6	20218893-20219096	intron	Glyma.06g207800*	E1 protein	Plant height 18-4
Satt150	7	2434259-2434459	CDS	Glyma.07g030600	Uncharacterized protein	Plant height 8-2, 10-2, 21-3, 37-4
Satt308	7	42822283-42822449	intron	Glyma.07g250200*	EF-hand domain-containing protein	Pant height 37-6
Satt567	7	4559602-4559713	CDS	Glyma.07g052300	Cytochrome P450 78A3	Plant height 13-9, 18-6
Satt153	10	45958712-45958919	CDS	Glyma.10g229400	AAA+ ATPase domain-containing protein	Plant height 29-3
Satt243	10	46657863-46658059	intron	Glyma.10g238000*	RING-type domain-containing protein	Plant height 23-4
Satt197	11	8898878-8899050	CDS	Glyma.11g116700	F-box family protein	Plant height 20-1, 24-5, 24-6, 26-7, 26-8
Satt509	11	6216988-6217216	intron	Glyma.11g082700*	Amino acid transporter transmembrane domain-containing protein	Plant height 24-4, 24-5, 26-6
Satt335	13	31508993-31509152	intron	Glyma.13g201500*	SUMO-activating enzyme subunit	Plant height 20-6, 40-2
Satt263	15	28489658-28489879	intron	Glyma.15g205900*	Temperature-induced lipocalin	Plant height 24-8
Satt244	16	33818897-33819094	intron	Glyma.16g176800*	Leucine-rich repeat-containing N-terminal plant-type domain-containing protein	Plant height 26-16
Satt547	16	34035180-34035391	intron	Glyma.16g179900*	Uncharacterized protein	Plant height 25-2, 26-16
Sat_308	18	11426775-11427068	intron	Glyma.18g104200*	Glutamyl-tRNA(Gln) amidotransferase subunit A, chloroplastic/mitochondrial	Plant height 37-3
Satt288	18	55407008-55407229	CDS	Glyma.18g270500	Phosphopyruvate hydratase	Plant height 26-12
Satt309	18	1736692-1736832	CDS	Glyma.18g023800	Cation/H+ exchanger domain-containing protein	Plant height 23-3
Satt324	18	5927346-5927581	CDS	Glyma.18g065100	Laccase	Plant height 23-6, 37-3
Satt440	20	46787225-46787405	intron	Glyma.20g235100*	C2H2-type domain-containing protein	Plant height 14-1
Sct_189	20	46678762-46678926	CDS	Glyma.20g234100	Kinesin-like protein	Plant height 26-15
Chr - chromosome, * сlose gene to marker position, Soybase.org - https://soybase.org/search/qtllist_by_symbol.php

## Sheet: Supplemental table 3
Table S3: Effect of genotypes based on associated alelles on 10 studied agronomic traits.
SSR marker	Chr	Genotype	Number of accessions	VER2			R2R8			VER8			PH			NLB			NFN			NSP			TSW			YpP
				Mean	SE	Effect	Mean	SE	Effect	Mean	SD	Effect	Mean	SE	Effect	Mean	SE	Effect	Mean	SE	Effect	Mean	SE	Effect	Mean	SE	Effect	Mean	SE	Effect
2021
Satt387	2	b-210bp	24	-	-	-	-	-	-	-	-	-	51.5625	3.84557	22.1974	0.720833	0.123942	85.7062	13.8375	1.03682	32.5999	34.9125	3.32634	52.5001	-	-	-	-	-	-
		other alleles	76	-	-	-	-	-	-	-	-	-	42.1961	1.81415	-	0.388158	0.0468655	-	10.4355	0.442821	-	22.8934	1.27263	-	-	-	-	-	-	-
Satt324	6	b-233bp	23	-	-	-	63.9565	2.83922	-9.06656	94.9565	3.04996	-7.59389	37.0739	2.8254	-20.3054	-	-	-	-	-	-	20.3522	2.16355	-25.5735	-	-	-	108.013	14.7856	-25.9772
		other alleles	77	-	-	-	70.3333	1.4316	-	102.76	1.59964	-	46.52	2.02754	-	-	-	-	-	-	-	27.3453	1.62421	-	-	-	-	145.919	9.44915	-
Satt440	6	b-178bp	13	35.5385	1.05985	12.1453	79.0769	3.07067	17.5614	114.615	3.2905	15.8269	58.0077	5.23186	36.755	0.946154	0.133309	138.595	16.1154	1.16585	53.1111	39.2462	3.98656	65.1391	-	-	-	202.308	14.3731	58.6684
		other alleles	87	31.6897	0.364236	-	67.2644	1.32456	-	98.954	1.44098	-	42.4172	1.69531	-	0.396552	0.0474264	-	10.5253	0.425834	-	23.7655	1.30718	-	-	-	-	127.503	8.49423	-
Satt460	7	a-160bp	8	-	-	-	77.75	4.45112	14.3017	-	-	-	56.2625	6.76033	29.5884	-	-	-	-	-	-	-	-	-	-	-	-	-	-	-
		other alleles	92	-	-	-	68.0217	1.31013	-	-	-	-	43.4163	1.71935	-	-	-	-	-	-	-	-	-	-	-	-	-	-	-	-
Satt244	10	e-206bp	30	-	-	-	63.3667	1.88123	-10.3486	95.7333	2.32475	-6.89782	-	-	-	0.32	0.0713418	-40	-	-	-	-	-	-	-	-	-	106.043	9.34008	-28.4241
		other alleles	70	-	-	-	70.6812	1.52172	-	102.826	1.68198	-	-	-	-	0.533333	0.0613039	-	-	-	-	-	-	-	-	-	-	148.155	10.2096	-
Satt288	11	c-230bp	6	-	-	-	79.6667	2.96273	16.9739	113.167	2.78588	12.9264	65.0333	9.11496	50.7852	-	-	-	16.0833	2.18288	46.9654	42.9167	7.96264	73.864	-	-	-	-	-	-
		other alleles	94	-	-	-	68.1064	1.31683	-	100.213	1.46724	-	43.1298	1.63343	-	-	-	-	10.9436	0.431842	-	24.684	1.27437	-	-	-	-	-	-	-
2022
Satt387	2	b-210bp	24	-	-	-	74.5417	2.54309	7.17304	-	-	-	-	-	-	2.06424	0.204871	38.0294	-	-	-	-	-	-	-	-	-	206.996	23.2992	47.8111
		other alleles	76	-	-	-	69.5526	1.12864	-	-	-	-	-	-	-	1.4955	0.0877472	-	-	-	-	-	-	-	-	-	-	140.041	9.79704	-
Satt324	6	b-233bp	23	-	-	-	65.9565	2.01229	-8.54614	100.913	2.10393	-5.8647	49.3942	3.2657	-19.1234	1.30072	0.155265	-24.7363	-	-	-	44.8348	4.4939	-23.569	169.383	11.4018	-10.6632	120.252	18.0201	-28.0547
		other alleles	77	-	-	-	72.12	1.23944	-	107.2	1.27978	-	61.0736	2.69842	-	1.72822	0.100512	-	-	-	-	58.6604	3.13689	-	189.6	3.9635	-	167.144	11.4158	-
Satt440	6	b-178bp	13	-	-	-	79.2308	3.30143	14.0294	115.769	3.11973	10.9609	-	-	-	-	-	-	-	-	-	-	-	-	-	-	-	206.815	31.7593	39.2384
		other alleles	87	-	-	-	69.4828	1.06647	-	104.333	1.10365	-	-	-	-	-	-	-	-	-	-	-	-	-	-	-	-	148.533	9.89623	-
Satt460	7	a-160bp	8	-	-	-	-	-	-	-	-	-	-	-	-	-	-	-	-	-	-	-	-	-	-	-	-	229.987	47.325	53.6468
		other alleles	92	-	-	-	-	-	-	-	-	-	-	-	-	-	-	-	-	-	-	-	-	-	-	-	-	149.686	9.50042	-
Satt244	10	e-206bp	30	-	-	-	66.1667	1.46929	-8.43361	101.733	1.65809	-5.0764	-	-	-	-	-	-	-	-	-	-	-	-	-	-	-	-	-	-
		other alleles	70	-	-	-	72.2609	1.26543	-	107.174	1.3252	-	-	-	-	-	-	-	-	-	-	-	-	-	-	-	-	-	-	-
Satt288	11	c-230bp	6	-	-	-	82.8333	2.44154	18.3693	116.833	3.13493	11.146	89.3292	5.03683	57.8993	-	-	-	29.8667	5.17382	43.3868	80.3708	10.1988	48.0191	-	-	-	316.3	33.6594	116.814
		other alleles	94	-	-	-	69.9787	1.0788	-	105.117	1.12386	-	56.5735	2.19555	-	-	-	-	20.8294	1.0656	-	54.2976	2.72878	-	-	-	-	145.885	9.14273	-
average
Satt387	2	b-210bp	24	-	-	-	-	-	-	-	-	-	-	-	-	1.39253	0.147757	47.854	-	-	-	49.4668	4.29516	29.8703	-	-	-	185.115	15.94	37.6027
		other alleles	76	-	-	-	-	-	-	-	-	-	-	-	-	0.941831	0.0560592	-	-	-	-	38.0894	1.90686	-	-	-	-	134.528	7.58238	-
Satt324	6	b-233bp	23	-	-	-	64.9565	2.33082	-8.80309	97.9348	2.49986	-6.71101	43.2341	2.84741	-19.6345	-	-	-	-	-	-	32.5935	3.17425	-24.2063	171.452	6.77118	-7.42656	114.133	14.547	-27.0864
		other alleles	77	-	-	-	71.2267	1.29445	-	104.98	1.39802	-	53.7968	2.22184	-	-	-	-	-	-	-	43.0029	2.14055	-	185.207	2.58301	-	156.531	8.19765	-
Satt440	6	b-178bp	13	36.0385	0.894179	8.32082	79.1538	3.1191	15.7667	115.192	3.14273	13.3295	64.5244	6.62093	30.2366	1.47821	0.152594	49.9171	20.0295	1.48087	27.1203	51.8846	4.24831	32.4714	-	-	-	204.562	20.2438	48.2132
		other alleles	87	33.2701	0.256668	-	68.3736	1.15108	-	101.644	1.22929	-	49.544	1.80481	-	0.986015	0.0604019	-	15.7563	0.745267	-	39.1667	1.956	-	-	-	-	138.018	7.31746	-
Satt460	7	a-160bp	8	-	-	-	77.5625	3.94995	12.2503	-	-	-	64.2453	6.86532	27.5154	-	-	-	-	-	-	-	-	-	-	-	-	195.431	28.7178	37.2133
		other alleles	92	-	-	-	69.0978	1.16407	-	-	-	-	50.3824	1.88331	-	-	-	-	-	-	-	-	-	-	-	-	-	142.429	7.31334	-
Satt244	10	e-206bp	30	-	-	-	64.7667	1.57545	-9.38051	98.7333	1.90624	-5.96825	-	-	-	-	-	-	-	-	-	-	-	-	-	-	-	-	-	-
		other alleles	70	-	-	-	71.471	1.34844	-	105	1.46179	-	-	-	-	-	-	-	-	-	-	-	-	-	-	-	-	-	-	-
Satt288	11	c-230bp	6	-	-	-	81.25	2.47572	17.681	115	2.72029	12.0149	77.1812	6.60551	54.8219	-	-	-	22.975	3.30456	44.6194	61.6437	6.55245	56.0964	-	-	-	253.15	23.7279	80.9865
		other alleles	94	-	-	-	69.0426	1.15793	-	102.665	1.25838	-	49.8516	1.7969	-	-	-	-	15.8865	0.684277	-	39.4908	1.82808	-	-	-	-	139.872	6.97558	-
Chr - chromosome, SE - standard error, VER2 – flowering time, days; R2R8 – time between flowering and maturity, days; VER8 – full maturity time, days; PH – plant height, cm; NLB – number of lateral branches, pcs;
NFN – number of fertile nodes, pcs; NSP – number of seeds per plant, pcs; TSW – thousand seeds weight, g; YpP – yield per plot, g.

## Sheet: Supplemental table 4
Table S4: Haplotype of studied collection based on the 6 SSR markers and there total phenotypic effect on main agronomic traits.
Name of accessions	Haplotype	2021									2022									average
		VER2	R2R8	VER8	PH	NLB	NFN	NSP	TSW	YpP	VER2	R2R8	VER8	PH	NLB	NFN	NSP	TSW	YpP	VER2	R2R8	VER8	PH	NLB	NFN	NSP	TSW	YpP
Yaselda	adabef	0	-10.3	-6.9	0	-40	0	0	0	-28.4	0	-8.4	-5.1	0	0	0	0	0	0	0	-9.4	-6	0	0	0	0	0	0
Pripyat	bdabfe	0	0	0	22.2	85.7	32.6	52.5	0	0	0	7.2	0	0	38	0	0	0	47.8	0	0	0	0	47.9	0	29.9	0	37.6
OAC Vision	bddbfg	0	0	0	22.2	85.7	32.6	52.5	0	0	0	7.2	0	0	38	0	0	0	47.8	0	0	0	0	47.9	0	29.9	0	37.6
Maple Presto	acdbeb	0	-10.3	-6.9	0	-40	0	0	0	-28.4	0	-8.4	-5.1	0	0	0	0	0	0	0	-9.4	-6	0	0	0	0	0	0
Emerson	accbfb	0	0	0	0	0	0	0	0	0	0	0	0	0	0	0	0	0	0	0	0	0	0	0	0	0	0	0
Supra	abbbff	12.1	8.5	8.2	16.5	138.6	53.1	39.5	0	32.7	0	5.5	5.1	-19.1	-24.7	0	-23.6	-10.7	11.1	8.3	7	6.6	10.6	49.9	27.1	8.3	-7.4	21.1
Maple Ridge	adabff	0	0	0	0	0	0	0	0	0	0	0	0	0	0	0	0	0	0	0	0	0	0	0	0	0	0	0
Maple Arrow	acbbfc	12.1	34.6	28.7	87.6	138.6	100.1	139	0	58.7	0	32.4	22.1	57.9	0	43.4	48	0	156	8.3	33.5	25.3	85	49.9	71.7	88.6	0	129.2
Maple Glen	bccbff	0	0	0	22.2	85.7	32.6	52.5	0	0	0	7.2	0	0	38	0	0	0	47.8	0	0	0	0	47.9	0	29.9	0	37.6
Maple Amber	accbef	0	-10.3	-6.9	0	-40	0	0	0	-28.4	0	-8.4	-5.1	0	0	0	0	0	0	0	-9.4	-6	0	0	0	0	0	0
Gaillard	acdbgf	0	0	0	0	0	0	0	0	0	0	0	0	0	0	0	0	0	0	0	0	0	0	0	0	0	0	0
KG 20	abdbeg	0	-19.4	-14.5	-20.3	-40	0	-25.6	0	-54.4	0	-16.9	-11	-19.1	-24.7	0	-23.6	-10.7	-28.1	0	-18.2	-12.7	-19.6	0	0	-24.2	-7.4	-27.1
Accord	addbee	0	-10.3	-6.9	0	-40	0	0	0	-28.4	0	-8.4	-5.1	0	0	0	0	0	0	0	-9.4	-6	0	0	0	0	0	0
АС Brant	abdbef	0	-19.4	-14.5	-20.3	-40	0	-25.6	0	-54.4	0	-16.9	-11	-19.1	-24.7	0	-23.6	-10.7	-28.1	0	-18.2	-12.7	-19.6	0	0	-24.2	-7.4	-27.1
Kharbin	bbabff	0	-9.1	-7.6	1.9	85.7	32.6	26.9	0	-26	0	-1.3	-5.9	-19.1	13.3	0	-23.6	-10.7	19.7	0	-8.8	-6.7	-19.6	47.9	0	5.7	-7.4	10.5
Kheikhek14	aaabdf	0	0	0	0	0	0	0	0	0	0	0	0	0	0	0	0	0	0	0	0	0	0	0	0	0	0	0
Chabem Wekoju	acdbaa	0	0	0	0	0	0	0	0	0	0	0	0	0	0	0	0	0	0	0	0	0	0	0	0	0	0	0
Arctic	adabea	0	-10.3	-6.9	0	-40	0	0	0	-28.4	0	-8.4	-5.1	0	0	0	0	0	0	0	-9.4	-6	0	0	0	0	0	0
Kollekcyina	beabeg	0	-10.3	-6.9	22.2	45.7	32.6	52.5	0	-28.4	0	-1.2	-5.1	0	38	0	0	0	47.8	0	-9.4	-6	0	47.9	0	29.9	0	37.6
Nawiko	abcbef	0	-19.4	-14.5	-20.3	-40	0	-25.6	0	-54.4	0	-16.9	-11	-19.1	-24.7	0	-23.6	-10.7	-28.1	0	-18.2	-12.7	-19.6	0	0	-24.2	-7.4	-27.1
Warsawska	adacee	0	-10.3	-6.9	0	-40	0	0	0	-28.4	0	-8.4	-5.1	0	0	0	0	0	0	0	-9.4	-6	0	0	0	0	0	0
Kasatka	abcbff	0	-9.1	-7.6	-20.3	0	0	-25.6	0	-26	0	-8.5	-5.9	-19.1	-24.7	0	-23.6	-10.7	-28.1	0	-8.8	-6.7	-19.6	0	0	-24.2	-7.4	-27.1
Severnaya5	abcbdg	0	-9.1	-7.6	-20.3	0	0	-25.6	0	-26	0	-8.5	-5.9	-19.1	-24.7	0	-23.6	-10.7	-28.1	0	-8.8	-6.7	-19.6	0	0	-24.2	-7.4	-27.1
Smena	abcbdf	0	-9.1	-7.6	-20.3	0	0	-25.6	0	-26	0	-8.5	-5.9	-19.1	-24.7	0	-23.6	-10.7	-28.1	0	-8.8	-6.7	-19.6	0	0	-24.2	-7.4	-27.1
Rassvet	abcbde	0	-9.1	-7.6	-20.3	0	0	-25.6	0	-26	0	-8.5	-5.9	-19.1	-24.7	0	-23.6	-10.7	-28.1	0	-8.8	-6.7	-19.6	0	0	-24.2	-7.4	-27.1
Amurskaya 401	adabff	0	0	0	0	0	0	0	0	0	0	0	0	0	0	0	0	0	0	0	0	0	0	0	0	0	0	0
Omskaya4	accbdf	0	0	0	0	0	0	0	0	0	0	0	0	0	0	0	0	0	0	0	0	0	0	0	0	0	0	0
Bryanskaya	abcbef	0	-19.4	-14.5	-20.3	-40	0	-25.6	0	-54.4	0	-16.9	-11	-19.1	-24.7	0	-23.6	-10.7	-28.1	0	-18.2	-12.7	-19.6	0	0	-24.2	-7.4	-27.1
Nadejda	adbbgb	12.1	17.6	15.8	36.8	138.6	53.1	65.1	0	58.7	0	14	11	0	0	0	0	0	39.2	8.3	15.8	13.3	30.2	49.9	27.1	32.5	0	48.2
Lidiya	bbcbef	0	-19.4	-14.5	1.9	45.7	32.6	26.9	0	-54.4	0	-9.7	-11	-19.1	13.3	0	-23.6	-10.7	19.7	0	-18.2	-12.7	-19.6	47.9	0	5.7	-7.4	10.5
VNIIS 1	ababef	0	-19.4	-14.5	-20.3	-40	0	-25.6	0	-54.4	0	-16.9	-11	-19.1	-24.7	0	-23.6	-10.7	-28.1	0	-18.2	-12.7	-19.6	0	0	-24.2	-7.4	-27.1
Luchezarnaya	adabef	0	-10.3	-6.9	0	-40	0	0	0	-28.4	0	-8.4	-5.1	0	0	0	0	0	0	0	-9.4	-6	0	0	0	0	0	0
Soer4	acabgf	0	0	0	0	0	0	0	0	0	0	0	0	0	0	0	0	0	0	0	0	0	0	0	0	0	0	0
Zlata	abbbff	12.1	8.5	8.2	16.5	138.6	53.1	39.5	0	32.7	0	5.5	5.1	-19.1	-24.7	0	-23.6	-10.7	11.1	8.3	7	6.6	10.6	49.9	27.1	8.3	-7.4	21.1
Mageva	abcbef	0	-19.4	-14.5	-20.3	-40	0	-25.6	0	-54.4	0	-16.9	-11	-19.1	-24.7	0	-23.6	-10.7	-28.1	0	-18.2	-12.7	-19.6	0	0	-24.2	-7.4	-27.1
Soer 5	bbcbff	0	-9.1	-7.6	1.9	85.7	32.6	26.9	0	-26	0	-1.3	-5.9	-19.1	13.3	0	-23.6	-10.7	19.7	0	-8.8	-6.7	-19.6	47.9	0	5.7	-7.4	10.5
Okskaya	abcbef	0	-19.4	-14.5	-20.3	-40	0	-25.6	0	-54.4	0	-16.9	-11	-19.1	-24.7	0	-23.6	-10.7	-28.1	0	-18.2	-12.7	-19.6	0	0	-24.2	-7.4	-27.1
Svetlaya	bccbfg	0	0	0	22.2	85.7	32.6	52.5	0	0	0	7.2	0	0	38	0	0	0	47.8	0	0	0	0	47.9	0	29.9	0	37.6
Maleta	acdbeh	0	-10.3	-6.9	0	-40	0	0	0	-28.4	0	-8.4	-5.1	0	0	0	0	0	0	0	-9.4	-6	0	0	0	0	0	0
Vega	ababbf	0	-9.1	-7.6	-20.3	0	0	-25.6	0	-26	0	-8.5	-5.9	-19.1	-24.7	0	-23.6	-10.7	-28.1	0	-8.8	-6.7	-19.6	0	0	-24.2	-7.4	-27.1
Luch nadezhdy	ababeg	0	-19.4	-14.5	-20.3	-40	0	-25.6	0	-54.4	0	-16.9	-11	-19.1	-24.7	0	-23.6	-10.7	-28.1	0	-18.2	-12.7	-19.6	0	0	-24.2	-7.4	-27.1
Sonata	bbcbcg	0	-9.1	-7.6	1.9	85.7	32.6	26.9	0	-26	0	-1.3	-5.9	-19.1	13.3	0	-23.6	-10.7	19.7	0	-8.8	-6.7	-19.6	47.9	0	5.7	-7.4	10.5
Zakat	abcbef	0	-19.4	-14.5	-20.3	-40	0	-25.6	0	-54.4	0	-16.9	-11	-19.1	-24.7	0	-23.6	-10.7	-28.1	0	-18.2	-12.7	-19.6	0	0	-24.2	-7.4	-27.1
Svapa	acdbff	0	0	0	0	0	0	0	0	0	0	0	0	0	0	0	0	0	0	0	0	0	0	0	0	0	0	0
Lancetnaya	aacbfg	0	0	0	0	0	0	0	0	0	0	0	0	0	0	0	0	0	0	0	0	0	0	0	0	0	0	0
Niva 70	acbbfb	12.1	17.6	15.8	36.8	138.6	53.1	65.1	0	58.7	0	14	11	0	0	0	0	0	39.2	8.3	15.8	13.3	30.2	49.9	27.1	32.5	0	48.2
Sibiryachka	aaabfb	0	0	0	0	0	0	0	0	0	0	0	0	0	0	0	0	0	0	0	0	0	0	0	0	0	0	0
Garmoniya	acabbf	0	0	0	0	0	0	0	0	0	0	0	0	0	0	0	0	0	0	0	0	0	0	0	0	0	0	0
Romantika	bcacef	0	-10.3	-6.9	22.2	45.7	32.6	52.5	0	-28.4	0	-1.2	-5.1	0	38	0	0	0	47.8	0	-9.4	-6	0	47.9	0	29.9	0	37.6
Belgorodskaya 6	axdbef	0	-10.3	-6.9	0	-40	0	0	0	-28.4	0	-8.4	-5.1	0	0	0	0	0	0	0	-9.4	-6	0	0	0	0	0	0
Veidelevskaya 17	bxaacf	0	14.3	0	51.8	85.7	32.6	52.5	0	0	0	7.2	0	0	38	0	0	0	101.4	0	12.3	0	27.5	47.9	0	29.9	0	74.8
Yantarnaya	acdbdf	0	0	0	0	0	0	0	0	0	0	0	0	0	0	0	0	0	0	0	0	0	0	0	0	0	0	0
Altom	addcdg	0	0	0	0	0	0	0	0	0	0	0	0	0	0	0	0	0	0	0	0	0	0	0	0	0	0	0
SibNIISKHOZ 6	addbfg	0	0	0	0	0	0	0	0	0	0	0	0	0	0	0	0	0	0	0	0	0	0	0	0	0	0	0
Belor	addbfc	0	17	12.9	50.8	0	47	73.9	0	0	0	18.4	11.1	57.9	0	43.4	48	0	116.8	0	17.7	12	54.8	0	44.6	56.1	0	81
Krasivaya mechta	acdbdg	0	0	0	0	0	0	0	0	0	0	0	0	0	0	0	0	0	0	0	0	0	0	0	0	0	0	0
Carola	adacdf	0	0	0	0	0	0	0	0	0	0	0	0	0	0	0	0	0	0	0	0	0	0	0	0	0	0	0
Daksoy	adcbfe	0	0	0	0	0	0	0	0	0	0	0	0	0	0	0	0	0	0	0	0	0	0	0	0	0	0	0
Dawson	bdbbfc	12.1	34.6	28.7	109.8	224.3	132.7	191.5	0	58.7	0	39.6	22.1	57.9	38	43.4	48	0	203.8	8.3	33.5	25.3	85	97.8	71.7	118.5	0	166.8
Prikarpatskaya 81	bdacdf	0	0	0	22.2	85.7	32.6	52.5	0	0	0	7.2	0	0	38	0	0	0	47.8	0	0	0	0	47.9	0	29.9	0	37.6
Chernovickaya7	bdabdf	0	0	0	22.2	85.7	32.6	52.5	0	0	0	7.2	0	0	38	0	0	0	47.8	0	0	0	0	47.9	0	29.9	0	37.6
Spritna	bcbbff	12.1	17.6	15.8	59	224.3	85.7	117.6	0	58.7	0	21.2	11	0	38	0	0	0	87	8.3	15.8	13.3	30.2	97.8	27.1	62.4	0	85.8
Terek	accbfg	0	0	0	0	0	0	0	0	0	0	0	0	0	0	0	0	0	0	0	0	0	0	0	0	0	0	0
Ustya	abcbfg	0	-9.1	-7.6	-20.3	0	0	-25.6	0	-26	0	-8.5	-5.9	-19.1	-24.7	0	-23.6	-10.7	-28.1	0	-8.8	-6.7	-19.6	0	0	-24.2	-7.4	-27.1
Khorol	accbbf	0	0	0	0	0	0	0	0	0	0	0	0	0	0	0	0	0	0	0	0	0	0	0	0	0	0	0
Yug30	aebbfb	12.1	17.6	15.8	36.8	138.6	53.1	65.1	0	58.7	0	14	11	0	0	0	0	0	39.2	8.3	15.8	13.3	30.2	49.9	27.1	32.5	0	48.2
Estophita	aeabdf	0	0	0	0	0	0	0	0	0	0	0	0	0	0	0	0	0	0	0	0	0	0	0	0	0	0	0
Podyaka	accbff	0	0	0	0	0	0	0	0	0	0	0	0	0	0	0	0	0	0	0	0	0	0	0	0	0	0	0
Victorina	bdbbff	12.1	17.6	15.8	59	224.3	85.7	117.6	0	58.7	0	21.2	11	0	38	0	0	0	87	8.3	15.8	13.3	30.2	97.8	27.1	62.4	0	85.8
Annushka	adcbge	0	0	0	0	0	0	0	0	0	0	0	0	0	0	0	0	0	0	0	0	0	0	0	0	0	0	0
Amour	bedafc	0	31.3	12.9	102.6	85.7	79.6	126.4	0	0	0	25.6	11.1	57.9	38	43.4	48	0	218.2	0	30	12	82.3	47.9	44.6	86	0	155.8
Kalmit	adaaff	0	14.3	0	29.6	0	0	0	0	0	0	0	0	0	0	0	0	0	53.6	0	12.3	0	27.5	0	0	0	0	37.2
Sepia	beabfc	0	17	12.9	73	85.7	79.6	126.4	0	0	0	25.6	11.1	57.9	38	43.4	48	0	164.6	0	17.7	12	54.8	47.9	44.6	86	0	118.6
Amphor	adcaag	0	14.3	0	29.6	0	0	0	0	0	0	0	0	0	0	0	0	0	53.6	0	12.3	0	27.5	0	0	0	0	37.2
Toury	adcbgf	0	0	0	0	0	0	0	0	0	0	0	0	0	0	0	0	0	0	0	0	0	0	0	0	0	0	0
Rana	beabcf	0	0	0	22.2	85.7	32.6	52.5	0	0	0	7.2	0	0	38	0	0	0	47.8	0	0	0	0	47.9	0	29.9	0	37.6
Turijskaja	adabef	0	-10.3	-6.9	0	-40	0	0	0	-28.4	0	-8.4	-5.1	0	0	0	0	0	0	0	-9.4	-6	0	0	0	0	0	0
Fiskeby5	aeabeg	0	-10.3	-6.9	0	-40	0	0	0	-28.4	0	-8.4	-5.1	0	0	0	0	0	0	0	-9.4	-6	0	0	0	0	0	0
Fiskeby3	adabeg	0	-10.3	-6.9	0	-40	0	0	0	-28.4	0	-8.4	-5.1	0	0	0	0	0	0	0	-9.4	-6	0	0	0	0	0	0
Oyachi2	accbee	0	-10.3	-6.9	0	-40	0	0	0	-28.4	0	-8.4	-5.1	0	0	0	0	0	0	0	-9.4	-6	0	0	0	0	0	0
Tachisuzuhari	acabag	0	0	0	0	0	0	0	0	0	0	0	0	0	0	0	0	0	0	0	0	0	0	0	0	0	0	0
308/1	abdaeg	0	-5.1	-14.5	9.3	-40	0	-25.6	0	-54.4	0	-16.9	-11	-19.1	-24.7	0	-23.6	-10.7	25.5	0	-5.9	-12.7	7.9	0	0	-24.2	-7.4	10.1
422/1	adcbdg	0	0	0	0	0	0	0	0	0	0	0	0	0	0	0	0	0	0	0	0	0	0	0	0	0	0	0
186/1	abcbdg	0	-9.1	-7.6	-20.3	0	0	-25.6	0	-26	0	-8.5	-5.9	-19.1	-24.7	0	-23.6	-10.7	-28.1	0	-8.8	-6.7	-19.6	0	0	-24.2	-7.4	-27.1
173/1	acdbdg	0	0	0	0	0	0	0	0	0	0	0	0	0	0	0	0	0	0	0	0	0	0	0	0	0	0	0
126/1	acabeg	0	-10.3	-6.9	0	-40	0	0	0	-28.4	0	-8.4	-5.1	0	0	0	0	0	0	0	-9.4	-6	0	0	0	0	0	0
209/1	acdbdg	0	0	0	0	0	0	0	0	0	0	0	0	0	0	0	0	0	0	0	0	0	0	0	0	0	0	0
261/1	accbef	0	-10.3	-6.9	0	-40	0	0	0	-28.4	0	-8.4	-5.1	0	0	0	0	0	0	0	-9.4	-6	0	0	0	0	0	0
350/1	adcbaa	0	0	0	0	0	0	0	0	0	0	0	0	0	0	0	0	0	0	0	0	0	0	0	0	0	0	0
362/2	bdabea	0	-10.3	-6.9	22.2	45.7	32.6	52.5	0	-28.4	0	-1.2	-5.1	0	38	0	0	0	47.8	0	-9.4	-6	0	47.9	0	29.9	0	37.6
371/2	acaaad	0	14.3	0	29.6	0	0	0	0	0	0	0	0	0	0	0	0	0	53.6	0	12.3	0	27.5	0	0	0	0	37.2
407/2	addaag	0	14.3	0	29.6	0	0	0	0	0	0	0	0	0	0	0	0	0	53.6	0	12.3	0	27.5	0	0	0	0	37.2
404/2	addbae	0	0	0	0	0	0	0	0	0	0	0	0	0	0	0	0	0	0	0	0	0	0	0	0	0	0	0
370/2	addaag	0	14.3	0	29.6	0	0	0	0	0	0	0	0	0	0	0	0	0	53.6	0	12.3	0	27.5	0	0	0	0	37.2
Zara	bcabac	0	17	12.9	73	85.7	79.6	126.4	0	0	0	25.6	11.1	57.9	38	43.4	48	0	164.6	0	17.7	12	54.8	47.9	44.6	86	0	118.6
Roza	adbbag	12.1	17.6	15.8	36.8	138.6	53.1	65.1	0	58.7	0	14	11	0	0	0	0	0	39.2	8.3	15.8	13.3	30.2	49.9	27.1	32.5	0	48.2
Misula	beabeg	0	-10.3	-6.9	22.2	45.7	32.6	52.5	0	-28.4	0	-1.2	-5.1	0	38	0	0	0	47.8	0	-9.4	-6	0	47.9	0	29.9	0	37.6
Almaty	bebcag	12.1	17.6	15.8	59	224.3	85.7	117.6	0	58.7	0	21.2	11	0	38	0	0	0	87	8.3	15.8	13.3	30.2	97.8	27.1	62.4	0	85.8
Zhalpaksai	aebbab	12.1	17.6	15.8	36.8	138.6	53.1	65.1	0	58.7	0	14	11	0	0	0	0	0	39.2	8.3	15.8	13.3	30.2	49.9	27.1	32.5	0	48.2
Zhansaya	bcbbxd	12.1	17.6	15.8	59	224.3	85.7	117.6	0	58.7	0	21.2	11	0	38	0	0	0	87	8.3	15.8	13.3	30.2	97.8	27.1	62.4	0	85.8
VER2 – flowering time, days; R2R8 – time between flowering and maturity, days; VER8 – full maturity time, days; PH – plant height, cm; HLP – the height of the lowest pod, cm; NLB – number of lateral branches, pcs;
NFN – number of fertile nodes, pcs; NSP – number of seeds per plant, pcs; TSW – thousand seeds weight, g; YpP – yield per plot, g.

## Sheet: Supplemental table 5
Table S5: Metrological data of the experimental site for 2021-2022
Month	May	June	July	August	September
2021
Temperature, °C	19.5	22.4	26	24.1	20.5
Precipitation, mm	81.6	20.9	22.8	27.2	1.6
2022
Temperature, °C	18.9645	24.3	26.5	22.6885	21.0833
Precipitation, mm	145.4	35.9	16.2	8.2	2.1

## Sheet: Supplemental table 6
Table S6: List of accessions and distribution by group of origin
Name	Country	Group of origin
Yaselda	Belarus	East Europe
Pripyat	Belarus	East Europe
OAC Vision	Canada	North America
Maple Presto	Canada	North America
Emerson	Canada	North America
Supra	Canada	North America
Maple Ridge	Canada	North America
Maple Arrow	Canada	North America
Maple Glen	Canada	North America
Maple Amber	Canada	North America
Gaillard	Canada	North America
KG 20	Canada	North America
Accord	Canada	North America
АС Brant	Canada	North America
Kharbin	China	East Asia
Kheikhek14	China	East Asia
Chabem Wekoju	Poland	East Europe
Arctic	Poland	East Europe
Kollekcyina	Poland	East Europe
Nawiko	Poland	East Europe
Warsawska	Poland	East Europe
Kasatka	Russia	East Europe
Severnaya5	Russia	East Europe
Smena	Russia	East Europe
Rassvet	Russia	East Europe
Amurskaya 401	Russia	East Europe
Omskaya4	Russia	East Europe
Bryanskaya	Russia	East Europe
Nadejda	Russia	East Europe
Lidiya	Russia	East Europe
VNIIS 1	Russia	East Europe
Luchezarnaya	Russia	East Europe
Soer4	Russia	East Europe
Zlata	Russia	East Europe
Mageva	Russia	East Europe
Soer 5	Russia	East Europe
Okskaya	Russia	East Europe
Svetlaya	Russia	East Europe
Maleta	Russia	East Europe
Vega	Russia	East Europe
Luch nadezhdy	Russia	East Europe
Sonata	Russia	East Europe
Zakat	Russia	East Europe
Svapa	Russia	East Europe
Lancetnaya	Russia	East Europe
Niva 70	Russia	East Europe
Sibiryachka	Russia	East Europe
Garmoniya	Russia	East Europe
Romantika	Russia	East Europe
Belgorodskaya 6	Russia	East Europe
Veidelevskaya 17	Russia	East Europe
Yantarnaya	Russia	East Europe
Altom	Russia	East Europe
SibNIISKHOZ 6	Russia	East Europe
Belor	Russia	East Europe
Krasivaya mechta	Russia	East Europe
Carola	USA	North America
Daksoy	USA	North America
Dawson	USA	North America
Prikarpatskaya 81	Ukraine	East Europe
Chernovickaya7	Ukraine	East Europe
Spritna	Ukraine	East Europe
Terek	Ukraine	East Europe
Ustya	Ukraine	East Europe
Khorol	Ukraine	East Europe
Yug30	Ukraine	East Europe
Estophita	Ukraine	East Europe
Podyaka	Ukraine	East Europe
Victorina	Ukraine	East Europe
Annushka	Ukraine	East Europe
Amour	France	West Europe
Kalmit	France	West Europe
Sepia	France	West Europe
Amphor	France	West Europe
Toury	Czech Republic	East Europe
Rana	Czech Republic	East Europe
Turijskaja	Czech Republic	East Europe
Fiskeby5	Sweden	West Europe
Fiskeby3	Sweden	West Europe
Oyachi2	Japan	East Asia
Tachisuzuhari	Japan	North America
308/1	Kazakhstan	Kazakhstan
422/1	Kazakhstan	Kazakhstan
186/1	Kazakhstan	Kazakhstan
173/1	Kazakhstan	Kazakhstan
126/1	Kazakhstan	Kazakhstan
209/1	Kazakhstan	Kazakhstan
261/1	Kazakhstan	Kazakhstan
350/1	Kazakhstan	Kazakhstan
362/2	Kazakhstan	Kazakhstan
371/2	Kazakhstan	Kazakhstan
407/2	Kazakhstan	Kazakhstan
404/2	Kazakhstan	Kazakhstan
370/2	Kazakhstan	Kazakhstan
Zara	Kazakhstan	Kazakhstan
Roza	Kazakhstan	Kazakhstan
Misula	Kazakhstan	Kazakhstan
Almaty	Kazakhstan	Kazakhstan
Zhalpaksai	Kazakhstan	Kazakhstan
Zhansaya	Kazakhstan	Kazakhstan
